# Supplementary material for: Cucurbitacin B-, E-, and I-Induced Browning of White Adipocytes Is Promoted by the Inhibition of Phospholipase D2
Source: Int J Mol Sci. 2022 Dec 6;23(23):15362. doi: 10.3390/ijms232315362 (PMC9740502; doi:10.3390/ijms232315362)
Supplement: Supplementary file 1 [file ijms-23-15362-s001.zip]

Archive with 1 entries (1 files):
- ijms-2025889-supplementary.pdf
